# Supplementary material for: Microbial community composition predicts bacterial production across ocean ecosystems
Source: ISME J. 2024 Aug 6;18(1):wrae158. doi: 10.1093/ismejo/wrae158 (PMC11385589; doi:10.1093/ismejo/wrae158)
Supplement: Supp_Table1_wrae158 [file supp_table1_wrae158.zip]

Archive with 1 entries (1 files):
- Supp_Table1_wrae158.csv
