# Supplementary material for: Microbial community composition predicts bacterial production across ocean ecosystems
Source: ISME J. 2024 Aug 6;18(1):wrae158. doi: 10.1093/ismejo/wrae158 (PMC11385589; doi:10.1093/ismejo/wrae158)
Supplement: Supp_Table1_wrae158 [file supp_table1_wrae158.zip › Supp_Table1_wrae158.csv]

taxa	IncMSE from Random Forest	adj-R2 of linear regression with BP
Luteitalea pratensis	15.4080121	0.048164606
Ilumatobacter coccineus YM16-304	7.913529025	0.082002795
Actinomarinicola tropica	8.521871776	0.043336666
Acidimicrobiales	15.35095675	0.060607089
unidentified bacteria	13.29777403	0.00850061
unidentified bacteria	30.26417699	0.078236291
unidentified bacteria	18.84564161	0.068307538
Formosa sp.	558.6645713	0.291568698
Formosa sediminum	399.6252118	0.158349982
Lacinutrix sp.	95.07965051	0.318380228
Olleya sp. Bg11-27	31.49146587	0.236669626
Flavobacteriaceae	3.865022297	0.023252615
Altibacter sp. ALE3EI	55.9227002	0.321941436
Flavobacteriaceae	4.185854487	0.043949017
Flavobacteriaceae	173.6833112	0.393102285
Tenacibaculum	27.77508266	0.158209111
Polaribacter sp. L3A8	9.709401248	0.023703306
FCB group	72.52141753	0.340740603
Bernardetia litoralis DSM 6794	21.76323142	0.128909602
Flavobacteriaceae	50.63481769	0.305193051
Cytophagales	8.831596497	0.001032573
Cellulophaga	50.90299925	0.123509093
Kordia	20.53779829	0.244848824
Formosa sp.	75.78237554	0.178835143
Formosa sp.	99.25133444	0.202472377
Seonamhaeicola sp. S2-3	14.72198867	0.288887349
Flavobacteriaceae	87.17480437	0.251330304
Flavivirga eckloniae	6.75662245	0.024056126
Terrabacteria group	33.53311187	0.048239251
Tepidiforma bonchosmolovskayae	31.85283894	0.052101456
Pelolinea submarina	7.580641405	0.033462266
Dehalococcoidia	4.046128799	0.024173466
Terrabacteria group	3.760476791	0.042805871
Halanaerobiaceae	0.653268988	0.007636601
Terrabacteria group	40.37540938	0.16264443
Terrabacteria group	57.85243297	0.042748789
Peptostreptococcaceae	18.48532288	0.089724952
Terrabacteria group	10.44572099	0.046838266
Clostridium sp. 'deep sea'	10.51940992	0.077456129
Mycoplasmataceae	22.32580061	0.025257584
Planctopirus	15.83979563	0.041387586
Sedimentisphaerales	3.678958204	0.038555907
Phycisphaera mikurensis NBRC 102666	9.912854624	0.00334754
Candidatus Kuenenia stuttgartiensis	32.59348145	0.046790471
Planctomycetia	11.00426356	0.025964166
Planctomycetia	13.87658728	0.034574398
PVC group	8.702969143	0.017362389
Microbulbifer	20.04384934	0.072762819
Halieaceae	95.83170557	0.394085688
Azotobacter chroococcum NCIMB 8003	1.748976848	-0.00247279
Thiohalobacter thiocyanaticus	15.61381246	0.057953156
Candidatus Thioglobus sp. NP1	10.65804674	0.055344311
unidentified bacteria	4.794123711	0.035651595
Proteobacteria	419.6486246	0.488013381
unidentified bacteria	172.7520969	0.387987565
Methylophilaceae	34.80303325	0.487729278
unidentified bacteria	4.588316192	0.126922616
Ectothiorhodospiraceae	217.978906	0.375538186
Syntrophobacteraceae	6.249429272	0.018953998
Syntrophaceae	5.519234457	0.020502559
Myxococcales	15.45174605	0.026744408
Bacteriovoracales	25.2450153	0.014984193
Candidatus Fonsibacter ubiquis	14.23955148	0.136575598
Candidatus Pelagibacter sp. FZCC0015	31.71563428	0.004343348
Candidatus Pelagibacter ubique	479.6251531	0.574758723
Candidatus Pelagibacter	19.76679389	0.006160292
Pelagibacterales	14.8826422	0.079763425
Candidatus Paracaedibacter acanthamoebae	11.9865633	-0.004088694
Roseitalea porphyridii	166.3453023	0.059012778
Rhodobacteraceae	-0.380600462	0.157000734
Roseovarius faecimaris	402.2298125	0.476770411
Ruegeria	23.09037612	0.224619337
Phaeobacter	20.66827487	0.107207345
Rhodobacteraceae	148.0506298	0.399692432
Sulfitobacter pontiacus	27.54004909	0.415209582
Sulfitobacter sp. SK011	7.071449606	-0.002187422
Rhodobacteraceae	13.92334656	0.175032655
Rhodobacteraceae	14.26319519	0.197234125
Planktomarina temperata	161.8524889	0.442194963
Celeribacter marinus	37.5246335	0.219321565
Rhodobacteraceae	21.71100971	0.029836748
Hyphomonadaceae	410.0789887	0.481068826
Magnetospira sp. QH-2	13.97541127	0.033622171
Alphaproteobacteria	21.38579951	0.059279456
Candidatus Puniceispirillum marinum	254.723267	0.38624485
Proteobacteria	9.956898834	0.06725115
Alkalilimnicola ehrlichii MLHE-1	26.49153084	0.112362474
Gammaproteobacteria	333.7905954	0.284812242
Halomonadaceae	31.9570541	0.530470666
Oceanospirillaceae	23.58346624	0.317756758
Marinomonas	14.32282804	0.041345466
Thalassotalea crassostreae	0.167095786	-0.003073818
Hydrogenophaga crassostreae	14.06391863	0.127539417
Nibricoccus aquaticus	11.91636772	0.037312234
PVC group	6.720402401	0.038330624
Verrucomicrobiales	31.8792477	0.018869844
